# Supplementary material for: Herbivore camping reshapes the taxonomy, function and network of pasture soil microbial communities
Source: PeerJ. 2022 Nov 9;10:e14314. doi: 10.7717/peerj.14314 (PMC9653066; doi:10.7717/peerj.14314)
Supplement: Supplemental Information 1 [file peerj-10-14314-s001.zip]

Archive with 31 entries (31 files):
- Basic information on the nutrient content of grassland soil.docx
- Figure S1-86.docx
- Figure S100.pdf
- Figure S101.pdf
- Figure S102.pdf
- Figure S103.pdf
- Figure S104.pdf
- Figure S105.pdf
- Figure S106.pdf
- Figure S107.pdf
- Figure S108.pdf
- Figure S109.pdf
- Figure S110.pdf
- Figure S111.pdf
- Figure S112.pdf
- Figure S87.pdf
- Figure S88.pdf
- Figure S89.pdf
- Figure S90.pdf
- Figure S91.pdf
- Figure S92.pdf
- Figure S93.pdf
- Figure S94.pdf
- Figure S95.pdf
- Figure S96.pdf
- Figure S97.pdf
- Figure S98.pdf
- Figure S99.pdf
- Legends of Figures S87-112.docx
- Table S1-4.xls
- Table S5.docx
