# Supplementary material for: Herbivore camping reshapes the taxonomy, function and network of pasture soil microbial communities
Source: PeerJ. 2022 Nov 9;10:e14314. doi: 10.7717/peerj.14314 (PMC9653066; doi:10.7717/peerj.14314)
Supplement: Supplemental Information 1 [file peerj-10-14314-s001.zip › Table S1-4.xls]

## Sheet: Table S1
	Table S1. p value of Shapiro Wilk's test and Levene's test
	index	Bacteria		Fungi
		normality	homoscedasticity	normality	homoscedasticity
	Coverage	0.8698	0.9876	0.1646	0.2761
	Observed OTUs	0.8705	0.8289	0.251	0.6854
	Chao1	0.9661	0.9173	0.2141	0.9285
	ACE	0.8079	0.8873	0.2132	0.4465
	InvSimpson	0.4579	0.3275	0.061	0.461
	Fisher	0.8879	0.8394	0.2345	0.6787
	PD	0.2901	0.9184	0.1407	0.7168
	PD:phylogenetic diversity

## Sheet: Table S2
	Table S2. ANOVA (Analysis of Variance) and T test of diversity indices of bacterial and fungal communities under camping and no camping treatments.
	Kingdoms	Group	Measure	N	Mean	SD	SE	ANOVA		T test
								p	p.adj	p	p.adj
	Bacterial communities	Camping	Coverage	3	0.967727	0.003462	0.00199878	0.864	0.86	0.864	0.86
		Camping	Observed	3	1264	66.34	38.3014	0.724	0.72	0.725	0.73
		Camping	Chao1	3	1503.27	104.913	60.5713	0.666	0.67	0.666	0.67
		Camping	ACE	3	1534.44	108.706	62.7616	0.901	0.9	0.901	0.9
		Camping	InvSimpson	3	130.562	10.8884	6.2864	0.45	0.45	0.473	0.47
		Camping	Fisher	3	376.776	27.548	15.9049	0.727	0.73	0.728	0.73
		Camping	PD	3	108.544	4.3206	2.4945	0.64	0.64	0.64	0.64
		No camping	Coverage	3	0.967216	0.00339183	0.00195828
		No camping	Observed	3	1282.33	51.3939	29.6723
		No camping	Chao1	3	1540.88	92.6922	53.5158
		No camping	ACE	3	1545.36	92.0388	53.1386
		No camping	InvSimpson	3	136.194	4.19572	2.4224
		No camping	Fisher	3	384.365	21.7075	12.5328
		No camping	PD	3	110.222	3.7939	2.1904
	Fungal communities	Camping	Coverage	3	0.989858	0.000437576	0.000252635	0.335	0.33	0.37	0.37
		Camping	Observed	3	295.333	16.1967	9.3512	0.308	0.31	0.327	0.33
		Camping	Chao1	3	383.092	19.254	11.1163	0.957	0.96	0.957	0.96
		Camping	ACE	3	388.381	14.4789	8.3594	0.515	0.52	0.531	0.53
		Camping	InvSimpson	3	9.57977	5.44308	3.14256	0.778	0.78	0.789	0.79
		Camping	Fisher	3	58.2388	3.9889	2.303	0.309	0.31	0.328	0.33
		Camping	PD	3	49.2863	7.5421	4.3544	0.945	0.94	0.946	0.95
		No camping	Coverage	3	0.988956	0.00135664	0.000783259
		No camping	Observed	3	283	8.544	4.9329
		No camping	Chao1	3	384.052	21.8745	12.6293
		No camping	ACE	3	402.87	32.0634	18.5118
		No camping	InvSimpson	3	10.5464	1.07233	0.61911
		No camping	Fisher	3	55.2189	2.0696	1.1949
		No camping	PD	3	48.9197	4.1957	2.4224

## Sheet: Table S3
		Table S3. Network properties of bacterial, and fungal communities in subsoils of the stay and no stay treatments
		network property	Bacteria		Fungi
			No camping	Camping	No camping	Camping
		number of edges	8143	8550	856	439
		number of nodes	481	468	77	62
		connectance	0.070539	0.078241	0.29255	0.232152
		average degree	33.8586	36.5385	22.2338	14.1613
		number of clusters	91	83	10	9
		centralization degree	0.089878	0.086641	0.194293	0.177684
		centr eigen	0.841336	0.83691	0.52	0.6
		number of positive edges	4559	4925	506	329
		number of negative edges	3584	3625	350	110
		positive edges proportion	0.559867	0.576023	0.591121	0.749431
		negative edges proportion	0.440133	0.423977	0.408879	0.250569
		modularity	0.692	0.693	0.305	0.418
		vulnerability	0.00532	0.004753	0.01771	0.025513
		natural connectivity	70.226	70.2304	31.8409	19.8182

## Sheet: Table S4
		Table S4. Identity and degree of sunsoil bacterial and fungal networks under camping and no camping
		Bacteria								Fungi
		No camping				Camping				No camping				Camping
	genus	OTU_ID	degree	degree group	genus	OTU_ID	degree	degree group	genus	OTU_ID	degree	degree group	genus	OTU_ID	degree	degree group
		OTU_594	77	High		OTU_921	77	High		OTU_92	37	High		OTU_92	25	High
		OTU_1594	77	High		OTU_1691	77	High		OTU_229	37	High		OTU_141	25	High
		OTU_1691	77	High		OTU_914	77	High		OTU_164	37	High		OTU_164	25	High
		OTU_330	77	High		OTU_3532	77	High		OTU_103	37	High		OTU_105	25	High
		OTU_457	77	High		OTU_474	77	High		OTU_561	37	High		OTU_103	25	High
		OTU_569	77	High		OTU_611	77	High		OTU_291	37	High		OTU_115	25	High
		OTU_590	77	High		OTU_848	77	High		OTU_132	37	High		OTU_64	25	High
		OTU_2793	77	High		OTU_1047	77	High		OTU_261	37	High		OTU_1101	25	High
		OTU_3686	77	High		OTU_732	77	High		OTU_89	37	High		OTU_291	25	High
		OTU_353	77	High		OTU_546	77	High		OTU_277	37	High		OTU_132	25	High
		OTU_1038	77	High		OTU_4094	77	High		OTU_35	37	High		OTU_22	25	High
		OTU_3351	77	High		OTU_386	77	High		OTU_5	37	High		OTU_261	25	High
		OTU_51	77	High		OTU_582	77	High		OTU_308	37	High		OTU_60	25	High
		OTU_919	77	High		OTU_1878	77	High		OTU_295	37	High		OTU_66	25	High
		OTU_241	77	High		OTU_239	77	High		OTU_122	37	High		OTU_180	25	High
		OTU_152	77	High		OTU_458	77	High		OTU_294	37	High		OTU_147	25	High
		OTU_530	77	High		OTU_153	77	High		OTU_1170	37	High		OTU_32	25	High
		OTU_378	77	High		OTU_360	77	High		OTU_266	37	High		OTU_754	25	High
		OTU_2474	77	High		OTU_508	77	High		OTU_32	37	High		OTU_442	25	High
		OTU_458	77	High		OTU_1384	77	High		OTU_87	37	High		OTU_424	25	High
		OTU_243	77	High		OTU_1191	77	High		OTU_754	37	High		OTU_767	25	High
		OTU_834	77	High		OTU_365	77	High		OTU_668	37	High		OTU_613	25	High
		OTU_446	77	High		OTU_3533	77	High		OTU_142	37	High		OTU_253	25	High
		OTU_4221	77	High		OTU_563	77	High		OTU_424	37	High		OTU_1331	25	High
		OTU_1216	77	High		OTU_4224	77	High		OTU_3	37	High		OTU_248	25	High
		OTU_1003	77	High		OTU_834	77	High		OTU_510	37	High		OTU_191	25	High
		OTU_722	77	High		OTU_4048	77	High		OTU_613	37	High		OTU_407	12	Low
		OTU_513	77	High		OTU_383	77	High		OTU_157	37	High		OTU_392	12	Low
		OTU_252	77	High		OTU_4252	77	High		OTU_174	37	High		OTU_245	12	Low
		OTU_297	77	High		OTU_522	77	High		OTU_1331	37	High		OTU_154	12	Low
		OTU_220	77	High		OTU_747	77	High		OTU_137	37	High		OTU_294	12	Low
		OTU_1275	77	High		OTU_252	77	High		OTU_179	37	High		OTU_1170	12	Low
		OTU_182	77	High		OTU_1198	77	High		OTU_57	37	High		OTU_59	12	Low
		OTU_2259	77	High		OTU_218	77	High		OTU_1184	37	High		OTU_266	12	Low
		OTU_184	77	High		OTU_849	77	High		OTU_51	37	High		OTU_431	12	Low
		OTU_263	77	High		OTU_169	77	High		OTU_248	37	High		OTU_305	12	Low
		OTU_3785	77	High		OTU_124	77	High		OTU_85	37	High		OTU_823	12	Low
		OTU_811	77	High		OTU_1794	77	High		OTU_191	37	High		OTU_1184	12	Low
		OTU_196	77	High		OTU_4364	77	High		OTU_141	15	Low		OTU_323	12	Low
		OTU_61	77	High		OTU_422	77	High		OTU_115	15	Low		OTU_81	6	Low
		OTU_238	77	High		OTU_122	77	High		OTU_1222	15	Low		OTU_252	6	Low
		OTU_441	77	High		OTU_340	77	High		OTU_72	15	Low		OTU_233	6	Low
		OTU_222	77	High		OTU_482	77	High		OTU_341	15	Low		OTU_280	6	Low
		OTU_587	77	High		OTU_1212	77	High		OTU_60	15	Low		OTU_410	6	Low
		OTU_877	77	High		OTU_2813	77	High		OTU_97	15	Low		OTU_271	6	Low
		OTU_349	77	High		OTU_3509	77	High		OTU_79	15	Low		OTU_152	6	Low
		OTU_2322	77	High		OTU_115	77	High		OTU_147	15	Low		OTU_239	3	Low
		OTU_3934	77	High		OTU_808	77	High		OTU_109	15	Low		OTU_308	3	Low
		OTU_240	77	High		OTU_861	77	High		OTU_305	15	Low		OTU_580	3	Low
		OTU_847	77	High		OTU_333	77	High		OTU_767	15	Low		OTU_287	3	Low
		OTU_1986	77	High		OTU_1103	77	High		OTU_214	15	Low		OTU_561	2	Low
		OTU_368	77	High		OTU_479	77	High		OTU_197	15	Low		OTU_210	2	Low
		OTU_604	77	High		OTU_430	77	High		OTU_253	15	Low		OTU_216	2	Low
		OTU_343	77	High		OTU_368	77	High		OTU_1592	15	Low		OTU_12	2	Low
		OTU_246	77	High		OTU_335	77	High		OTU_440	6	Low		OTU_385	2	Low
		OTU_3627	77	High		OTU_392	77	High		OTU_154	6	Low		OTU_403	2	Low
		OTU_515	77	High		OTU_128	77	High		OTU_74	6	Low		OTU_415	1	Low
		OTU_826	77	High		OTU_3508	77	High		OTU_442	6	Low		OTU_6	1	Low
		OTU_1323	77	High		OTU_1827	77	High		OTU_25	6	Low		OTU_82	1	Low
		OTU_150	77	High		OTU_270	77	High		OTU_478	6	Low		OTU_668	1	Low
		OTU_727	77	High		OTU_610	77	High		OTU_887	6	Low		OTU_137	1	Low
		OTU_3596	77	High		OTU_766	77	High		OTU_407	3	Low		OTU_73	1	Low
		OTU_461	77	High		OTU_117	77	High		OTU_233	3	Low
		OTU_326	77	High		OTU_2678	77	High		OTU_223	3	Low
		OTU_683	77	High		OTU_381	77	High		OTU_287	3	Low
		OTU_3947	77	High		OTU_2111	77	High		OTU_64	1	Low
		OTU_230	77	High		OTU_712	77	High		OTU_121	1	Low
		OTU_1365	77	High		OTU_1024	77	High		OTU_66	1	Low
		OTU_287	77	High		OTU_4155	77	High		OTU_385	1	Low
		OTU_1076	77	High		OTU_445	77	High		OTU_163	1	Low
		OTU_87	77	High		OTU_963	77	High		OTU_1081	1	Low
		OTU_233	77	High		OTU_394	77	High		OTU_409	1	Low
		OTU_298	77	High		OTU_1155	77	High		OTU_403	1	Low
		OTU_2715	77	High		OTU_262	77	High		OTU_290	1	Low
		OTU_3470	77	High		OTU_504	77	High		OTU_134	1	Low
		OTU_1711	77	High		OTU_459	77	High		OTU_1153	1	Low
		OTU_871	77	High		OTU_295	77	High		OTU_84	1	Low
		OTU_2272	77	High		OTU_1220	77	High
		OTU_3595	71	High		OTU_3595	72	High
		OTU_43	71	High		OTU_4330	72	High
		OTU_399	71	High		OTU_632	72	High
		OTU_1880	71	High		OTU_537	72	High
		OTU_93	71	High		OTU_965	72	High
		OTU_491	71	High		OTU_744	72	High
		OTU_546	71	High		OTU_455	72	High
		OTU_4094	71	High		OTU_824	72	High
		OTU_1943	71	High		OTU_743	72	High
		OTU_746	71	High		OTU_4326	72	High
		OTU_878	71	High		OTU_995	72	High
		OTU_1165	71	High		OTU_603	72	High
		OTU_765	71	High		OTU_968	72	High
		OTU_995	71	High		OTU_166	72	High
		OTU_4510	71	High		OTU_919	72	High
		OTU_1171	71	High		OTU_528	72	High
		OTU_421	71	High		OTU_865	72	High
		OTU_2810	71	High		OTU_2474	72	High
		OTU_865	71	High		OTU_548	72	High
		OTU_73	71	High		OTU_927	72	High
		OTU_800	71	High		OTU_2214	72	High
		OTU_1010	71	High		OTU_2023	72	High
		OTU_4233	71	High		OTU_628	72	High
		OTU_944	71	High		OTU_446	72	High
		OTU_975	71	High		OTU_4221	72	High
		OTU_813	71	High		OTU_1216	72	High
		OTU_1246	71	High		OTU_1375	72	High
		OTU_347	71	High		OTU_362	72	High
		OTU_3066	71	High		OTU_3965	72	High
		OTU_3484	71	High		OTU_792	72	High
		OTU_823	71	High		OTU_1742	72	High
		OTU_442	71	High		OTU_192	72	High
		OTU_1138	71	High		OTU_3823	72	High
		OTU_278	71	High		OTU_4108	72	High
		OTU_218	71	High		OTU_1326	72	High
		OTU_849	71	High		OTU_222	72	High
		OTU_311	71	High		OTU_992	72	High
		OTU_819	71	High		OTU_3026	72	High
		OTU_1766	71	High		OTU_53	72	High
		OTU_1326	71	High		OTU_814	72	High
		OTU_626	71	High		OTU_1414	72	High
		OTU_557	71	High		OTU_652	72	High
		OTU_2997	71	High		OTU_1986	72	High
		OTU_255	71	High		OTU_1257	72	High
		OTU_300	71	High		OTU_4442	72	High
		OTU_197	71	High		OTU_564	72	High
		OTU_958	71	High		OTU_337	72	High
		OTU_133	71	High		OTU_654	72	High
		OTU_479	71	High		OTU_493	72	High
		OTU_542	71	High		OTU_99	72	High
		OTU_2000	71	High		OTU_318	72	High
		OTU_44	71	High		OTU_159	72	High
		OTU_1039	71	High		OTU_461	72	High
		OTU_1827	71	High		OTU_393	72	High
		OTU_592	71	High		OTU_1225	72	High
		OTU_270	71	High		OTU_219	72	High
		OTU_367	71	High		OTU_2957	72	High
		OTU_1207	71	High		OTU_301	72	High
		OTU_4283	71	High		OTU_118	72	High
		OTU_2957	71	High		OTU_2027	72	High
		OTU_1032	71	High		OTU_233	72	High
		OTU_251	71	High		OTU_523	72	High
		OTU_4341	71	High		OTU_1175	72	High
		OTU_1175	71	High		OTU_812	72	High
		OTU_712	71	High		OTU_1426	72	High
		OTU_4441	71	High		OTU_1125	72	High
		OTU_236	71	High		OTU_391	72	High
		OTU_1209	71	High		OTU_312	72	High
		OTU_283	71	High		OTU_692	72	High
		OTU_264	71	High		OTU_2548	72	High
		OTU_1116	71	High		OTU_3739	72	High
		OTU_798	71	High		OTU_1116	72	High
		OTU_4118	66	High		OTU_4443	72	High
		OTU_4329	66	High		OTU_496	71	High
		OTU_4276	66	High		OTU_307	71	High
		OTU_1110	66	High		OTU_450	71	High
		OTU_952	66	High		OTU_569	71	High
		OTU_4389	66	High		OTU_4389	71	High
		OTU_4219	66	High		OTU_961	71	High
		OTU_689	66	High		OTU_2621	71	High
		OTU_1411	66	High		OTU_444	71	High
		OTU_601	66	High		OTU_607	71	High
		OTU_1047	66	High		OTU_627	71	High
		OTU_873	66	High		OTU_3813	71	High
		OTU_744	66	High		OTU_922	71	High
		OTU_1508	66	High		OTU_630	71	High
		OTU_3985	66	High		OTU_1071	71	High
		OTU_1674	66	High		OTU_130	71	High
		OTU_114	66	High		OTU_1171	71	High
		OTU_4027	66	High		OTU_305	71	High
		OTU_642	66	High		OTU_526	71	High
		OTU_3132	66	High		OTU_276	71	High
		OTU_927	66	High		OTU_4353	71	High
		OTU_275	66	High		OTU_1010	71	High
		OTU_2214	66	High		OTU_904	71	High
		OTU_3533	66	High		OTU_2050	71	High
		OTU_691	66	High		OTU_327	71	High
		OTU_684	66	High		OTU_3154	71	High
		OTU_3519	66	High		OTU_1913	71	High
		OTU_2509	66	High		OTU_722	71	High
		OTU_1742	66	High		OTU_3519	71	High
		OTU_3328	66	High		OTU_1187	71	High
		OTU_1642	66	High		OTU_297	71	High
		OTU_28	66	High		OTU_3694	71	High
		OTU_538	66	High		OTU_373	71	High
		OTU_1212	66	High		OTU_2283	71	High
		OTU_620	66	High		OTU_278	71	High
		OTU_2154	66	High		OTU_1387	71	High
		OTU_89	66	High		OTU_328	71	High
		OTU_175	66	High		OTU_379	71	High
		OTU_830	66	High		OTU_389	71	High
		OTU_250	66	High		OTU_411	71	High
		OTU_1414	66	High		OTU_263	71	High
		OTU_527	66	High		OTU_4320	71	High
		OTU_1026	66	High		OTU_4340	71	High
		OTU_228	66	High		OTU_303	71	High
		OTU_1257	66	High		OTU_511	71	High
		OTU_199	66	High		OTU_704	71	High
		OTU_147	66	High		OTU_441	71	High
		OTU_1197	66	High		OTU_557	71	High
		OTU_629	66	High		OTU_1181	71	High
		OTU_3213	66	High		OTU_197	71	High
		OTU_488	66	High		OTU_423	71	High
		OTU_816	66	High		OTU_345	71	High
		OTU_108	66	High		OTU_2020	71	High
		OTU_125	66	High		OTU_802	71	High
		OTU_3658	66	High		OTU_213	71	High
		OTU_381	66	High		OTU_559	71	High
		OTU_1133	66	High		OTU_438	71	High
		OTU_3869	66	High		OTU_656	71	High
		OTU_445	66	High		OTU_343	71	High
		OTU_194	66	High		OTU_136	71	High
		OTU_1045	66	High		OTU_3627	71	High
		OTU_261	66	High		OTU_629	71	High
		OTU_2014	66	High		OTU_3596	71	High
		OTU_262	66	High		OTU_488	71	High
		OTU_2589	66	High		OTU_274	71	High
		OTU_1001	66	High		OTU_1058	71	High
		OTU_1091	66	High		OTU_791	71	High
		OTU_961	9	Low		OTU_408	71	High
		OTU_256	9	Low		OTU_1133	71	High
		OTU_1267	9	Low		OTU_194	71	High
		OTU_3106	9	Low		OTU_146	71	High
		OTU_1993	9	Low		OTU_871	71	High
		OTU_2813	9	Low		OTU_728	71	High
		OTU_2464	9	Low		OTU_449	10	Low
		OTU_3375	9	Low		OTU_539	10	Low
		OTU_2111	9	Low		OTU_2601	10	Low
		OTU_291	9	Low		OTU_920	10	Low
		OTU_968	7	Low		OTU_3778	10	Low
		OTU_2577	7	Low		OTU_2408	10	Low
		OTU_257	7	Low		OTU_1585	10	Low
		OTU_3026	7	Low		OTU_162	10	Low
		OTU_616	7	Low		OTU_1231	10	Low
		OTU_165	7	Low		OTU_1048	10	Low
		OTU_2548	7	Low		OTU_4441	10	Low
		OTU_370	7	Low		OTU_844	8	Low
		OTU_585	6	Low		OTU_2810	8	Low
		OTU_539	6	Low		OTU_377	8	Low
		OTU_848	6	Low		OTU_3926	8	Low
		OTU_4280	6	Low		OTU_2322	8	Low
		OTU_1256	6	Low		OTU_748	8	Low
		OTU_548	6	Low		OTU_1026	8	Low
		OTU_993	6	Low		OTU_2013	8	Low
		OTU_81	6	Low		OTU_1587	8	Low
		OTU_593	6	Low		OTU_3351	7	Low
		OTU_1494	6	Low		OTU_1366	7	Low
		OTU_553	6	Low		OTU_633	7	Low
		OTU_234	6	Low		OTU_781	7	Low
		OTU_438	6	Low		OTU_826	7	Low
		OTU_4421	6	Low		OTU_4508	7	Low
		OTU_4129	5	Low		OTU_3464	7	Low
		OTU_607	5	Low		OTU_3947	7	Low
		OTU_526	5	Low		OTU_1030	5	Low
		OTU_794	5	Low		OTU_807	5	Low
		OTU_549	5	Low		OTU_794	5	Low
		OTU_780	5	Low		OTU_129	5	Low
		OTU_3965	5	Low		OTU_356	5	Low
		OTU_2735	5	Low		OTU_232	5	Low
		OTU_1231	5	Low		OTU_346	4	Low
		OTU_605	5	Low		OTU_1005	4	Low
		OTU_345	5	Low		OTU_3218	4	Low
		OTU_748	5	Low		OTU_590	4	Low
		OTU_2285	4	Low		OTU_554	4	Low
		OTU_935	4	Low		OTU_4337	4	Low
		OTU_763	4	Low		OTU_3686	4	Low
		OTU_417	4	Low		OTU_3900	4	Low
		OTU_3813	4	Low		OTU_746	4	Low
		OTU_3900	4	Low		OTU_353	4	Low
		OTU_582	4	Low		OTU_878	4	Low
		OTU_782	4	Low		OTU_1210	4	Low
		OTU_801	4	Low		OTU_241	4	Low
		OTU_1502	4	Low		OTU_1251	4	Low
		OTU_1946	4	Low		OTU_243	4	Low
		OTU_95	4	Low		OTU_769	4	Low
		OTU_1056	4	Low		OTU_1196	4	Low
		OTU_1585	4	Low		OTU_823	4	Low
		OTU_371	4	Low		OTU_2509	4	Low
		OTU_4224	4	Low		OTU_3785	4	Low
		OTU_986	4	Low		OTU_811	4	Low
		OTU_2050	4	Low		OTU_695	4	Low
		OTU_522	4	Low		OTU_657	4	Low
		OTU_362	4	Low		OTU_626	4	Low
		OTU_379	4	Low		OTU_620	4	Low
		OTU_806	4	Low		OTU_877	4	Low
		OTU_405	4	Low		OTU_1272	4	Low
		OTU_406	4	Low		OTU_477	4	Low
		OTU_162	4	Low		OTU_1079	4	Low
		OTU_53	4	Low		OTU_666	4	Low
		OTU_802	4	Low		OTU_415	4	Low
		OTU_435	4	Low		OTU_199	4	Low
		OTU_564	4	Low		OTU_900	4	Low
		OTU_342	4	Low		OTU_342	4	Low
		OTU_463	4	Low		OTU_463	4	Low
		OTU_1065	4	Low		OTU_3933	4	Low
		OTU_699	4	Low		OTU_322	4	Low
		OTU_274	4	Low		OTU_4283	4	Low
		OTU_2013	4	Low		OTU_2093	4	Low
		OTU_134	4	Low		OTU_4277	4	Low
		OTU_1058	4	Low		OTU_1028	4	Low
		OTU_144	4	Low		OTU_251	4	Low
		OTU_784	4	Low		OTU_1729	4	Low
		OTU_167	4	Low		OTU_4341	4	Low
		OTU_578	4	Low		OTU_3141	4	Low
		OTU_1686	4	Low		OTU_763	3	Low
		OTU_344	4	Low		OTU_957	3	Low
		OTU_820	4	Low		OTU_1017	3	Low
		OTU_728	4	Low		OTU_518	3	Low
		OTU_2549	3	Low		OTU_1110	3	Low
		OTU_496	3	Low		OTU_645	3	Low
		OTU_4330	3	Low		OTU_4219	3	Low
		OTU_824	3	Low		OTU_256	3	Low
		OTU_341	3	Low		OTU_1508	3	Low
		OTU_1230	3	Low		OTU_2172	3	Low
		OTU_529	3	Low		OTU_2924	3	Low
		OTU_696	3	Low		OTU_1078	3	Low
		OTU_864	3	Low		OTU_959	3	Low
		OTU_852	3	Low		OTU_3328	3	Low
		OTU_223	3	Low		OTU_3338	3	Low
		OTU_1387	3	Low		OTU_255	3	Low
		OTU_244	3	Low		OTU_410	3	Low
		OTU_422	3	Low		OTU_697	3	Low
		OTU_3099	3	Low		OTU_958	3	Low
		OTU_356	3	Low		OTU_1240	3	Low
		OTU_672	3	Low		OTU_3934	3	Low
		OTU_1615	3	Low		OTU_1020	3	Low
		OTU_900	3	Low		OTU_354	3	Low
		OTU_3933	3	Low		OTU_822	3	Low
		OTU_894	3	Low		OTU_636	3	Low
		OTU_425	3	Low		OTU_3658	3	Low
		OTU_766	3	Low		OTU_701	3	Low
		OTU_198	3	Low		OTU_2827	3	Low
		OTU_3141	3	Low		OTU_2014	3	Low
		OTU_700	3	Low		OTU_3470	3	Low
		OTU_1306	3	Low		OTU_817	3	Low
		OTU_4443	3	Low		OTU_1036	3	Low
		OTU_2495	2	Low		OTU_4118	2	Low
		OTU_911	2	Low		OTU_935	2	Low
		OTU_1590	2	Low		OTU_836	2	Low
		OTU_4282	2	Low		OTU_4129	2	Low
		OTU_464	2	Low		OTU_1590	2	Low
		OTU_3391	2	Low		OTU_3416	2	Low
		OTU_355	2	Low		OTU_2859	2	Low
		OTU_2621	2	Low		OTU_601	2	Low
		OTU_537	2	Low		OTU_417	2	Low
		OTU_3218	2	Low		OTU_749	2	Low
		OTU_732	2	Low		OTU_1989	2	Low
		OTU_2601	2	Low		OTU_2137	2	Low
		OTU_2108	2	Low		OTU_1165	2	Low
		OTU_4326	2	Low		OTU_3985	2	Low
		OTU_528	2	Low		OTU_1674	2	Low
		OTU_400	2	Low		OTU_1230	2	Low
		OTU_2172	2	Low		OTU_1502	2	Low
		OTU_143	2	Low		OTU_529	2	Low
		OTU_764	2	Low		OTU_1256	2	Low
		OTU_4048	2	Low		OTU_1838	2	Low
		OTU_915	2	Low		OTU_696	2	Low
		OTU_1913	2	Low		OTU_481	2	Low
		OTU_3694	2	Low		OTU_1267	2	Low
		OTU_2283	2	Low		OTU_915	2	Low
		OTU_3551	2	Low		OTU_1246	2	Low
		OTU_657	2	Low		OTU_2557	2	Low
		OTU_80	2	Low		OTU_1491	2	Low
		OTU_1272	2	Low		OTU_3066	2	Low
		OTU_1079	2	Low		OTU_81	2	Low
		OTU_3215	2	Low		OTU_513	2	Low
		OTU_945	2	Low		OTU_593	2	Low
		OTU_3508	2	Low		OTU_1218	2	Low
		OTU_2664	2	Low		OTU_116	2	Low
		OTU_610	2	Low		OTU_1494	2	Low
		OTU_544	2	Low		OTU_1993	2	Low
		OTU_837	2	Low		OTU_819	2	Low
		OTU_791	2	Low		OTU_61	2	Low
		OTU_265	2	Low		OTU_300	2	Low
		OTU_1028	2	Low		OTU_80	2	Low
		OTU_547	2	Low		OTU_830	2	Low
		OTU_394	2	Low		OTU_258	2	Low
		OTU_1049	2	Low		OTU_1065	2	Low
		OTU_504	2	Low		OTU_326	2	Low
		OTU_312	2	Low		OTU_1207	2	Low
		OTU_516	2	Low		OTU_946	2	Low
		OTU_4296	1	Low		OTU_737	2	Low
		OTU_357	1	Low		OTU_516	2	Low
		OTU_632	1	Low		OTU_344	2	Low
		OTU_964	1	Low		OTU_4362	1	Low
		OTU_307	1	Low		OTU_2285	1	Low
		OTU_810	1	Low		OTU_206	1	Low
		OTU_151	1	Low		OTU_290	1	Low
		OTU_433	1	Low		OTU_201	1	Low
		OTU_450	1	Low		OTU_4276	1	Low
		OTU_3532	1	Low		OTU_336	1	Low
		OTU_1718	1	Low		OTU_399	1	Low
		OTU_1005	1	Low		OTU_952	1	Low
		OTU_474	1	Low		OTU_330	1	Low
		OTU_444	1	Low		OTU_464	1	Low
		OTU_190	1	Low		OTU_810	1	Low
		OTU_611	1	Low		OTU_200	1	Low
		OTU_554	1	Low		OTU_2793	1	Low
		OTU_627	1	Low		OTU_2108	1	Low
		OTU_922	1	Low		OTU_782	1	Low
		OTU_920	1	Low		OTU_801	1	Low
		OTU_2137	1	Low		OTU_887	1	Low
		OTU_166	1	Low		OTU_1946	1	Low
		OTU_366	1	Low		OTU_378	1	Low
		OTU_306	1	Low		OTU_710	1	Low
		OTU_887	1	Low		OTU_82	1	Low
		OTU_2408	1	Low		OTU_177	1	Low
		OTU_289	1	Low		OTU_764	1	Low
		OTU_566	1	Low		OTU_586	1	Low
		OTU_508	1	Low		OTU_181	1	Low
		OTU_1384	1	Low		OTU_667	1	Low
		OTU_1191	1	Low		OTU_993	1	Low
		OTU_4353	1	Low		OTU_155	1	Low
		OTU_940	1	Low		OTU_813	1	Low
		OTU_807	1	Low		OTU_549	1	Low
		OTU_2924	1	Low		OTU_519	1	Low
		OTU_769	1	Low		OTU_424	1	Low
		OTU_1196	1	Low		OTU_780	1	Low
		OTU_628	1	Low		OTU_3484	1	Low
		OTU_4252	1	Low		OTU_286	1	Low
		OTU_677	1	Low		OTU_30	1	Low
		OTU_2557	1	Low		OTU_806	1	Low
		OTU_1491	1	Low		OTU_351	1	Low
		OTU_1078	1	Low		OTU_405	1	Low
		OTU_1187	1	Low		OTU_1642	1	Low
		OTU_1198	1	Low		OTU_238	1	Low
		OTU_328	1	Low		OTU_3516	1	Low
		OTU_217	1	Low		OTU_313	1	Low
		OTU_411	1	Low		OTU_2154	1	Low
		OTU_58	1	Low		OTU_402	1	Low
		OTU_116	1	Low		OTU_672	1	Low
		OTU_792	1	Low		OTU_553	1	Low
		OTU_4320	1	Low		OTU_416	1	Low
		OTU_3755	1	Low		OTU_605	1	Low
		OTU_156	1	Low		OTU_165	1	Low
		OTU_638	1	Low		OTU_534	1	Low
		OTU_351	1	Low		OTU_282	1	Low
		OTU_359	1	Low		OTU_893	1	Low
		OTU_192	1	Low		OTU_490	1	Low
		OTU_4108	1	Low		OTU_237	1	Low
		OTU_432	1	Low		OTU_1287	1	Low
		OTU_511	1	Low		OTU_1197	1	Low
		OTU_482	1	Low		OTU_584	1	Low
		OTU_402	1	Low		OTU_1039	1	Low
		OTU_3926	1	Low		OTU_592	1	Low
		OTU_1181	1	Low		OTU_727	1	Low
		OTU_410	1	Low		OTU_293	1	Low
		OTU_861	1	Low		OTU_211	1	Low
		OTU_697	1	Low		OTU_837	1	Low
		OTU_1240	1	Low		OTU_440	1	Low
		OTU_430	1	Low		OTU_134	1	Low
		OTU_893	1	Low		OTU_1845	1	Low
		OTU_335	1	Low		OTU_287	1	Low
		OTU_1521	1	Low		OTU_2905	1	Low
		OTU_4442	1	Low		OTU_525	1	Low
		OTU_1287	1	Low		OTU_68	1	Low
		OTU_3718	1	Low		OTU_2715	1	Low
		OTU_1875	1	Low		OTU_3869	1	Low
		OTU_4508	1	Low		OTU_2107	1	Low
		OTU_322	1	Low		OTU_470	1	Low
		OTU_121	1	Low		OTU_1209	1	Low
		OTU_760	1	Low		OTU_138	1	Low
		OTU_785	1	Low		OTU_578	1	Low
		OTU_558	1	Low		OTU_2589	1	Low
		OTU_118	1	Low		OTU_1306	1	Low
		OTU_408	1	Low		OTU_207	1	Low
		OTU_946	1	Low		OTU_1711	1	Low
		OTU_188	1	Low		OTU_510	1	Low
		OTU_216	1	Low		OTU_1686	1	Low
		OTU_78	1	Low		OTU_407	1	Low
		OTU_4155	1	Low
		OTU_812	1	Low
		OTU_470	1	Low
		OTU_146	1	Low
		OTU_1426	1	Low
		OTU_1125	1	Low
		OTU_391	1	Low
		OTU_314	1	Low
		OTU_3739	1	Low
		OTU_737	1	Low
		OTU_1220	1	Low
		OTU_272	1	Low
		OTU_407	1	Low
